# Supplementary material for: Recombinant antigen-based lateral flow tests for the detection of Strongyloides stercoralis infection
Source: PLoS Negl Trop Dis. 2025 Apr 8;19(4):e0013018. doi: 10.1371/journal.pntd.0013018 (PMC12011289; doi:10.1371/journal.pntd.0013018)
Supplement: S1 Data — (XLSX) [file pntd.0013018.s005.xlsx]

## Sheet: ROC curve IgG OD
Infected	Uninfected all
3.48	0.09
3.5	0.21
2.74	2.76
3.52	0.07
3.55	0.14
3.51	1.01
3.51	0.3
3.55	0.1
1.69	0.11
3.08	0.05
3.47	2.46
3.49	0.08
3.49	0.11
3.52	0.19
3.51	0.06
3.51	0.11
3.48	0.12
3.32	0.1
3.52	0.06
3.46	0.12
2.4	0.11
3.45	0.32
3.02	0.11
3.27	0.09
3.52	0.06
3.49	0.21
3.47	0.07
3.4	0.09
3.44	0.06
3.3	2.36
3.09	0.06
3.47	0.08
2.16	0.07
3.49	0.09
3.51	0.06
1.16	0.1
3.49	0.05
3.48	0.05
1.73	0.18
3.24	0.06
1.5	0.06
1.43	0.06
0.89	0.99
0.79	0.45
0.74	0.06
1.04	0.05
0.37	0.06
3.42	0.08
1.16	0.05
2.44	0.09
0.77	0.05
3.33	0.05
1.05	0.17
3.46	0.06
3.38	0.06
3.42	0.07
2.7	0.08
1.6	0.09
3.42	0.12
3.4	0.06
3.18	0.21
3.47	0.06
3.47	0.11
2.05	0.06
1.83	0.05
3.01	0.09
3.09	0.06
3.48	0.07
1.79	0.07
3.09	0.07
1.42	0.05
3.42	0.05
2.82	0.06
1.12	0.06
2.93	0.09
3.3	0.05
2.61	0.31
0.42	0.05
3.55	0.06
3.51	0.05
3.63	0.07
3.61	0.08
0.55	0.21
3.54	0.13
	0.08
	0.06
	0.79
	0.25
	0.11
	0.24
	0.11
	0.27
	0.1
	0.1
	0.18
	0.09
	0.05
	0.05
	0.12
	0.05
	0.05
	0.04
	0.08
	0.06
	0.05
	0.06
	0.09
	0.08
	0.05
	0.08
	0.05
	0.06
	0.17
	0.06
	0.05
	0.12
	0.05
	0.05
	0.06
	0.05
	0.06
	0.07
	0.08
	0.06
	0.05
	0.08
	0.06
	0.04
	0.05
	0.05
	0.08
	0.08
	0.08
	0.07
	0.07
	0.1
	0.09
	0.04
	0.04
	0.06
	0.05
	0.05
	0.12
	0.07
	0.08
	0.05
	0.1
	0.04
	0.06
	0.05
	0.04
	0.07
	0.06
	0.06
	0.05
	0.06
	0.05
	0.05
	0.04
	0.05
	0.09
	0.04
	0.05
	0.07
	0.06
	0.05
	0.05
	0.09
	0.03
	0.05

## Sheet: ROC Curve IgG SN
Infected	Uninfected all
88.85	2.34
89.32	4.55
69.86	59.29
89.81	1.47
90.56	2.92
89.69	21.81
89.7	6.44
90.72	2.11
43.04	2.3
78.67	1.08
88.55	52.96
89.13	1.75
89.2	2.45
89.92	4.09
89.67	1.34
89.5	2.45
88.84	2.57
84.74	2.13
89.96	1.28
88.27	2.6
61.16	2.46
88.02	6.9
77.16	2.38
83.34	2
89.75	1.24
74.99	4.45
74.6	1.52
73.17	1.84
73.95	1.25
70.9	50.84
66.54	1.27
74.56	1.77
46.42	1.53
75.03	2.08
75.38	1.5
25.05	2.38
75.13	1.22
74.8	1.05
37.18	4.25
73.92	1.32
34.23	1.49
32.68	1.33
20.24	22.97
17.96	10.3
16.91	1.39
23.77	1.08
8.45	1.5
77.97	1.86
26.45	1.17
55.74	2.07
17.6	1.19
75.98	1.1
23.87	3.97
78.84	1.28
77.17	1.33
78.05	1.61
61.65	1.76
36.55	1.96
77.98	2.8
77.47	1.44
72.62	4.99
79.02	1.35
79.22	2.6
46.67	1.52
41.77	1.28
68.67	2.1
70.49	1.49
79.33	1.62
40.86	1.62
70.43	1.7
32.46	1.2
78.07	1.22
64.27	1.33
25.53	1.39
66.75	2.19
75.29	1.25
59.49	7.33
9.8	1.23
81.95	1.36
81.03	1.17
90.57	1.67
90.17	2
13.09	4.97
84.4	3.04
	1.95
	1.41
	18.93
	5.91
	2.64
	2.55
	6.26
	2.41
	2.37
	4.24
	2.28
	1.3
	1.19
	2.84
	1.22
	1.08
	1.06
	1.83
	1.4
	1.11
	1.48
	2.12
	1.72
	1.09
	1.9
	1.2
	1.47
	3.98
	1.3
	1.33
	2.84
	1.19
	1.25
	1.52
	1.35
	1.44
	1.76
	1.95
	1.55
	1.27
	1.92
	1.44
	1.12
	1.2
	1.17
	1.95
	2.04
	1.91
	1.76
	1.69
	2.57
	2.18
	1.07
	0.99
	1.51
	1.18
	1.26
	3.04
	1.87
	1.9
	1.17
	2.42
	1.07
	1.4
	1.26
	1.1
	1.74
	1.58
	1.44
	1.29
	1.51
	1.34
	1.33
	1.1
	1.35
	2.36
	1.06
	1.18
	1.77
	1.39
	1.22
	1.27
	2.15
	0.67
	1.26
	1.22

## Sheet: ROC Curve IgG4 OD
Infected	Uninfected all
3.55	0.06
3.53	0.04
3.52	0.04
3.58	0.05
3.58	0.04
3.56	0.05
3.57	0.04
3.6	0.04
0.04	0.04
3.57	0.04
3.54	0.08
3.58	0.05
3.58	0.04
3.56	0.04
3.58	0.05
3.54	0.04
3.49	0.04
3.55	0.04
3.59	0.04
3.52	0.05
3.58	0.04
3.53	0.04
1.92	0.05
3.59	0.05
3.6	0.04
1.13	0.04
3.54	0.04
3.53	0.04
3.55	0.04
3.52	0.12
3.57	0.04
3.54	0.04
3.56	0.05
3.51	0.07
3.51	0.04
0.05	0.04
0.3	0.04
3.6	0.04
1.97	0.04
3.51	0.05
1.39	0.04
3.47	0.04
0.44	0.04
1.68	0.05
0.76	0.04
0.13	0.04
1.47	0.06
3.53	0.04
0.95	0.04
3.56	0.04
1.99	0.04
3.39	0.04
3.42	0.04
3.41	0.05
0.07	0.04
0.66	0.09
3.15	0.04
3.59	0.05
3.37	0.04
3.25	0.09
3.54	0.05
3.46	0.05
3.55	0.05
3.58	0.05
1.95	0.05
3.14	0.05
2.83	0.06
3.36	0.05
0.04	0.05
2.96	0.05
3.31	0.04
3.37	0.07
2.34	0.04
2.33	0.05
3.52	0.05
3.59	0.05
3.18	0.06
0.05	0.05
3.46	0.05
3.48	0.06
3.67	0.05
0.07	0.05
0.04	0.05
3.55	0.05
	0.05
	0.05
	0.05
	0.05
	0.06
	0.08
	0.04
	0.07
	0.04
	0.05
	0.04
	0.05
	0.05
	0.05
	0.04
	0.05
	0.04
	0.04
	0.04
	0.04
	0.05
	0.06
	0.08
	0.04
	0.12
	0.04
	0.04
	0.04
	0.06
	0.05
	0.05
	0.04
	0.04
	0.04
	0.04
	0.06
	0.11
	0.04
	0.04
	0.04
	0.04
	0.04
	0.04
	0.04
	0.07
	0.05
	0.06
	0.05
	0.04
	0.04
	0.04
	0.04
	0.05
	0.04
	0.04
	0.04
	0.04
	0.05
	0.04
	0.1
	0.04
	0.04
	0.04
	0.04
	0.03
	0.05
	0.04
	0.05
	0.04
	0.05
	0.04
	0.02
	0.05
	0.04
	0.04
	0.04
	0.04
	0.04
	0.06
	0.05
	0.04
	0.04
	0.06
	0.02
	0.04
	0.04

## Sheet: ROC curve IgG4 SN
Infected	Uninfected all
81	8.1
80.56	1.12
80.22	1.05
81.63	1.2
81.72	1.05
81.23	1.22
81.45	1.12
82.09	1.11
0.93	1.07
81.4	1.01
80.75	1.98
81.59	1.17
81.68	1.13
81.09	1.07
81.7	1.25
80.83	1.01
79.48	1.04
80.85	0.99
81.92	1.06
80.37	1.24
81.67	1.04
80.6	1.05
43.79	1.22
81.79	1.17
82.09	1.09
28.86	1.03
90.29	1.05
89.83	1.04
90.33	1.01
89.63	4.96
90.88	1.08
90.15	1.07
90.61	1.14
89.48	1.63
89.55	1.02
1.31	0.99
7.63	0.98
91.65	0.97
50.18	1.02
88.7	1.21
35.13	1.03
87.85	1.02
11.05	1.01
42.54	1.12
19.2	0.99
3.24	0.98
37.23	1.44
89.43	1.08
24.06	0.97
90.07	1
50.43	1.06
85.76	1
86.6	0.98
86.18	1.18
1.83	1.02
16.69	2.24
79.63	0.99
90.89	1.19
85.29	1.05
82.11	2.31
89.63	0.98
87.66	0.97
89.89	0.99
90.56	0.94
49.45	0.96
79.41	0.99
71.58	1.3
84.98	1.05
1.07	1.05
74.82	0.95
83.79	0.93
85.23	1.47
59.09	0.93
58.98	0.99
89.16	1.06
90.89	1.02
80.38	1.32
1.14	1.1
84.85	1
85.36	1.24
92.87	1.05
1.72	1.14
1.12	1.1
74	0.97
	0.96
	1.1
	0.96
	1
	1.16
	1.85
	1.04
	1.69
	1
	1.26
	0.99
	0.95
	0.95
	1.04
	0.91
	0.98
	0.91
	0.92
	0.89
	0.93
	0.95
	1.42
	2.02
	1.01
	4.05
	1
	1.05
	1.04
	1.57
	1.14
	0.97
	0.99
	0.92
	0.94
	0.98
	1.35
	4.08
	0.93
	0.95
	0.99
	0.92
	0.95
	0.92
	0.94
	1.56
	1.09
	8.21
	1.25
	1
	1.02
	1.03
	1.05
	1.22
	0.99
	1.02
	0.98
	1.06
	1.31
	1.04
	2.57
	1.02
	1.01
	1
	1
	0.75
	1.18
	1.02
	1.18
	1.08
	1.16
	1.06
	0.59
	1.16
	1.04
	1.03
	1.07
	0.99
	0.99
	1.61
	1.26
	1.08
	1.04
	1.62
	0.58
	1.07
	1.16

## Sheet: Performance plot  IgG OD
Strongyloides stercoralis	Loa loa	Onchocerca volvulus	Other helminths	Healthy controls
3.48	0.09	0.24	0.09	0.05
3.5	0.21	0.11	0.08	0.05
2.74	2.76	0.27	0.05	0.06
3.52	0.07	0.1	0.08	0.05
3.55	0.14	0.1	0.05	0.06
3.51	1.01	0.18	0.06	0.07
3.51	0.3	0.09	0.17	0.08
3.55	0.1	0.05	0.06	0.06
1.69	0.11	0.05	0.05	0.05
3.08	0.05	0.12	0.12	0.08
3.47	2.46	0.05		0.06
3.49	0.08	0.05		0.04
3.49	0.11	0.04		0.05
3.52	0.19	0.08		0.05
3.51	0.06	0.06		0.08
3.51	0.11	0.05		0.08
3.48	0.12	0.06		0.08
3.32	0.1			0.07
3.52	0.06			0.07
3.46	0.12			0.1
2.4	0.11			0.09
3.45	0.32			0.04
3.02	0.11			0.04
3.27	0.09			0.06
3.52	0.06			0.05
3.49	0.21			0.05
3.47	0.07			0.12
3.4	0.09			0.07
3.44	0.06			0.08
3.3	2.36			0.05
3.09	0.06			0.1
3.47	0.08			0.04
2.16	0.07			0.06
3.49	0.09			0.05
3.51	0.06			0.04
1.16	0.1			0.07
3.49	0.05			0.06
3.48	0.05			0.06
1.73	0.18			0.05
3.24	0.06			0.06
1.5	0.06			0.05
1.43	0.06			0.05
0.89	0.99			0.04
0.79	0.45			0.05
0.74	0.06			0.09
1.04	0.05			0.04
0.37	0.06			0.05
3.42	0.08			0.07
1.16	0.05			0.06
2.44	0.09			0.05
0.77	0.05			0.05
3.33	0.05			0.09
1.05	0.17			0.03
3.46	0.06			0.05
3.38	0.06
3.42	0.07
2.7	0.08
1.6	0.09
3.42	0.12
3.4	0.06
3.18	0.21
3.47	0.06
3.47	0.11
2.05	0.06
1.83	0.05
3.01	0.09
3.09	0.06
3.48	0.07
1.79	0.07
3.09	0.07
1.42	0.05
3.42	0.05
2.82	0.06
1.12	0.06
2.93	0.09
3.3	0.05
2.61	0.31
0.42	0.05
3.55	0.06
3.51	0.05
3.63	0.07
3.61	0.08
0.55	0.21
3.54	0.13
	0.08
	0.06
	0.79
	0.25
	0.11

## Sheet: Performance plot IgG SN
Strongyloides stercoralis	Loa loa	Onchocerca volvulus	Other helminths	Healthy controls
88.85	2.34	2.55	2.12	1.19
89.32	4.55	6.26	1.72	1.25
69.86	59.29	2.41	1.09	1.52
89.81	1.47	2.37	1.9	1.35
90.56	2.92	4.24	1.2	1.44
89.69	21.81	2.28	1.47	1.76
89.7	6.44	1.3	3.98	1.95
90.72	2.11	1.19	1.3	1.55
43.04	2.3	2.84	1.33	1.27
78.67	1.08	1.22	2.84	1.92
88.55	52.96	1.08		1.44
89.13	1.75	1.06		1.12
89.2	2.45	1.83		1.2
89.92	4.09	1.4		1.17
89.67	1.34	1.11		1.95
89.5	2.45	1.48		2.04
88.84	2.57			1.91
84.74	2.13			1.76
89.96	1.28			1.69
88.27	2.6			2.57
61.16	2.46			2.18
88.02	6.9			1.07
77.16	2.38			0.99
83.34	2			1.51
89.75	1.24			1.18
74.99	4.45			1.26
74.6	1.52			3.04
73.17	1.84			1.87
73.95	1.25			1.9
70.9	50.84			1.17
66.54	1.27			2.42
74.56	1.77			1.07
46.42	1.53			1.4
75.03	2.08			1.26
75.38	1.5			1.1
25.05	2.38			1.74
75.13	1.22			1.58
74.8	1.05			1.44
37.18	4.25			1.29
73.92	1.32			1.51
34.23	1.49			1.34
32.68	1.33			1.33
20.24	22.97			1.1
17.96	10.3			1.35
16.91	1.39			2.36
23.77	1.08			1.06
8.45	1.5			1.18
77.97	1.86			1.77
26.45	1.17			1.39
55.74	2.07			1.22
17.6	1.19			1.27
75.98	1.1			2.15
23.87	3.97			0.67
78.84	1.28			1.26
77.17	1.33
78.05	1.61
61.65	1.76
36.55	1.96
77.98	2.8
77.47	1.44
72.62	4.99
79.02	1.35
79.22	2.6
46.67	1.52
41.77	1.28
68.67	2.1
70.49	1.49
79.33	1.62
40.86	1.62
70.43	1.7
32.46	1.2
78.07	1.22
64.27	1.33
25.53	1.39
66.75	2.19
75.29	1.25
59.49	7.33
9.8	1.23
81.95	1.36
81.03	1.17
90.57	1.67
90.17	2
13.09	4.97
84.4	3.04
	1.95
	1.41
	18.93
	5.91
	2.64

## Sheet: Performance plot IgG4 OD
Strongyloides stercoralis	Loa loa	Onchocerca volvulus	Other helminths	Healthy controls
3.55	0.36	0.08	0.06	0.04
3.53	0.04	0.04	0.08	0.04
3.52	0.04	0.07	0.04	0.04
3.58	0.05	0.04	0.16	0.04
3.58	0.04	0.05	0.04	0.06
3.56	0.05	0.04	0.04	0.18
3.57	0.04	0.05	0.04	0.04
3.6	0.04	0.05	0.06	0.04
0.04	0.04	0.05	0.05	0.04
3.57	0.04	0.04	0.05	0.04
3.54	0.08	0.05		0.04
3.58	0.05	0.04		0.04
3.58	0.04	0.04		0.04
3.56	0.04	0.04		0.07
3.58	0.05	0.04		0.05
3.54	0.04	0.05		0.36
3.49	0.04			0.05
3.55	0.04			0.04
3.59	0.04			0.04
3.52	0.05			0.04
3.58	0.04			0.04
3.53	0.04			0.05
1.92	0.05			0.04
3.59	0.05			0.04
3.6	0.04			0.04
1.13	0.04			0.04
3.54	0.04			0.05
3.53	0.04			0.04
3.55	0.04			0.1
3.52	0.19			0.04
3.57	0.04			0.04
3.54	0.04			0.04
3.56	0.05			0.04
3.51	0.07			0.03
3.51	0.04			0.05
0.05	0.04			0.04
0.3	0.04			0.05
3.6	0.04			0.04
1.97	0.04			0.05
3.51	0.05			0.04
1.39	0.04			0.02
3.47	0.04			0.05
0.44	0.04			0.04
1.68	0.05			0.04
0.76	0.04			0.04
0.13	0.04			0.04
1.47	0.06			0.04
3.53	0.04			0.06
0.95	0.04			0.05
3.56	0.04			0.04
1.99	0.04			0.04
3.39	0.04			0.06
3.42	0.04			0.02
3.41	0.05			0.04
0.07	0.04
0.66	0.09
3.15	0.04
3.59	0.05
3.37	0.04
3.25	0.09
3.54	0.05
3.46	0.05
3.55	0.05
3.58	0.05
1.95	0.05
3.14	0.05
2.83	0.06
3.36	0.05
0.04	0.05
2.96	0.05
3.31	0.04
3.37	0.07
2.34	0.04
2.33	0.05
3.52	0.05
3.59	0.05
3.18	0.06
0.05	0.05
3.46	0.05
3.48	0.06
3.67	0.05
0.07	0.05
0.04	0.05
3.55	0.05
	0.05
	0.05
	0.05
	0.05
	0.06

## Sheet: Performance plot IgG4 SN
Strongyloides stercoralis	Loa loa	Onchocerca volvulus	Other helminths	Healthy controls
81	8.1	1.85	1.42	0.99
80.56	1.12	1.04	2.02	0.92
80.22	1.05	1.69	1.01	0.94
81.63	1.2	1	4.05	0.98
81.72	1.05	1.26	1	1.35
81.23	1.22	0.99	1.05	4.08
81.45	1.12	0.95	1.04	0.93
82.09	1.11	0.95	1.57	0.95
0.93	1.07	1.04	1.14	0.99
81.4	1.01	0.91	0.97	0.92
80.75	1.98	0.98		0.95
81.59	1.17	0.91		0.92
81.68	1.13	0.92		0.94
81.09	1.07	0.89		1.56
81.7	1.25	0.93		1.09
80.83	1.01	0.95		8.21
79.48	1.04			1.25
80.85	0.99			1
81.92	1.06			1.02
80.37	1.24			1.03
81.67	1.04			1.05
80.6	1.05			1.22
43.79	1.22			0.99
81.79	1.17			1.02
82.09	1.09			0.98
28.86	1.03			1.06
90.29	1.05			1.31
89.83	1.04			1.04
90.33	1.01			2.57
89.63	4.96			1.02
90.88	1.08			1.01
90.15	1.07			1
90.61	1.14			1
89.48	1.63			0.75
89.55	1.02			1.18
1.31	0.99			1.02
7.63	0.98			1.18
91.65	0.97			1.08
50.18	1.02			1.16
88.7	1.21			1.06
35.13	1.03			0.59
87.85	1.02			1.16
11.05	1.01			1.04
42.54	1.12			1.03
19.2	0.99			1.07
3.24	0.98			0.99
37.23	1.44			0.99
89.43	1.08			1.61
24.06	0.97			1.26
90.07	1			1.08
50.43	1.06			1.04
85.76	1			1.62
86.6	0.98			0.58
86.18	1.18			1.07
1.83	1.02
16.69	2.24
79.63	0.99
90.89	1.19
85.29	1.05
82.11	2.31
89.63	0.98
87.66	0.97
89.89	0.99
90.56	0.94
49.45	0.96
79.41	0.99
71.58	1.3
84.98	1.05
1.07	1.05
74.82	0.95
83.79	0.93
85.23	1.47
59.09	0.93
58.98	0.99
89.16	1.06
90.89	1.02
80.38	1.32
1.14	1.1
84.85	1
85.36	1.24
92.87	1.05
1.72	1.14
1.12	1.1
74	0.97
	0.96
	1.1
	0.96
	1
	1.16
